# Supplementary material for: The spatiotemporal distribution of Japanese Encephalitis cases in Yunnan Province, China, from 2007 to 2017
Source: PLoS One. 2020 Apr 14;15(4):e0231661. doi: 10.1371/journal.pone.0231661 (PMC7156086; doi:10.1371/journal.pone.0231661)
Supplement: S1 Data — (XLS) [file pone.0231661.s001.xls]

## Sheet: Yunnan JE data
FID	AREA	PERIMETER	PROVINCE	2007JEcase	2008JEcase	2009JEcase	2010JEcase	2011JEcase	2012JEcase	2013JEcase	2014JEcase	2015JEcase	2016JEcase	2017JEcase	huizong	Annual cases
65	1290585100	200119	53	0	0	0	0	0	1	1	0	0	1	0	3
42	4774405100	323233	53	51	57	35	17	5	2	1	2	0	0	0	170
32	2541601800	261092	53	2	0	0	0	0	0	0	0	0	0	0	2
102	2544779500	250856	53	0	1	1	0	0	0	0	0	0	0	0	2
54	4542068200	343640	53	0	0	0	0	0	0	0	0	0	0	0	0
124	455096610	101492	53	0	0	0	0	0	0	0	0	0	0	0	0
73	706593920	123886	53	0	0	0	0	0	0	0	0	0	0	0	0
58	4347084800	344545	53	13	2	14	7	12	12	8	6	0	3	3	80
8	1578008700	197112	53	12	5	5	0	0	0	0	0	0	0	0	22
35	1439640400	217628	53	15	0	27	2	15	16	1	2	4	1	0	83
30	3896354800	318971	53	0	0	0	0	0	1	0	0	0	0	0	1
0	8195827200	591546	53	0	0	0	0	0	0	0	0	0	0	0	0
29	1645981400	210344	53	0	0	0	0	0	0	0	0	0	0	0	0
82	1937909000	247402	53	0	0	0	0	0	0	0	0	0	0	0	0
25	2761180900	276632	53	0	0	0	0	0	0	0	0	0	0	0	0
63	2802053400	301783	53	0	1	1	0	0	0	0	0	0	0	0	2
13	2903676700	334517	53	0	0	0	0	0	0	0	0	0	0	0	0
49	1063302000	163513	53	0	0	0	0	0	0	0	0	0	0	0	0
99	5312093700	400781	53	24	8	1	0	0	0	0	0	0	0	0	33
43	3244848900	379438	53	0	0	0	0	0	0	0	0	0	0	0	0
105	1677357800	242127	53	0	17	6	0	5	6	8	15	7	5	9	78
92	3750564900	366716	53	6	5	6	0	1	1	0	1	0	0	1	21
2	4241862900	360376	53	0	0	0	0	0	0	0	0	0	0	0	0
90	7433216000	451300	53	44	9	4	3	1	1	1	0	1	2	3	69
119	1423656300	282610	53	0	0	0	0	0	0	0	0	0	0	0	0
23	2340067100	247364	53	0	0	0	0	0	0	0	0	0	0	0	0
107	2088012900	226213	53	0	1	0	0	0	0	0	0	0	0	0	1
80	1159413900	186417	53	0	0	0	0	0	0	0	0	0	0	0	0
20	2127096200	235185	53	0	0	0	0	0	0	0	0	0	0	0	0
21	5690710500	413756	53	0	0	0	0	0	0	0	0	0	0	0	0
93	3881260300	322603	53	6	4	0	2	0	0	0	0	0	0	0	12
22	2343382500	199432	53	0	0	0	0	0	0	0	0	0	0	0	0
118	3313174500	352871	53	1	2	4	0	1	0	0	0	0	0	0	8
85	808846850	118531	53	0	0	0	0	0	0	0	0	0	0	0	0
117	3781596900	383765	53	0	3	10	1	5	0	0	0	1	2	0	22
75	1231985000	235365	53	0	0	0	0	0	0	0	0	0	0	0	0
68	4473461800	406985	53	3	5	3	3	2	1	0	0	0	0	0	17
96	7706441200	392716	53	4	5	4	8	6	1	1	0	0	0	0	29
121	7262453200	479307	53	50	30	21	21	13	28	16	12	11	7	6	215
100	1716534800	216439	53	10	2	5	3	1	0	1	3	0	0	0	25
57	1811012400	235246	53	62	38	92	41	44	90	54	46	21	41	24	553
18	4233456600	292280	53	0	0	0	0	0	0	0	0	0	0	0	0
108	8373225000	523865	53	20	2	6	6	5	5	6	5	1	1	1	58
11	7661029400	577599	53	0	0	0	0	0	0	0	0	0	0	0	0
56	1232153100	163799	53	2	0	0	0	0	0	0	0	0	0	0	2
88	2394992100	258852	53	7	0	5	6	7	1	5	6	2	1	0	40
64	2750490400	281286	53	1	0	0	0	0	0	0	0	0	0	0	1
66	1823402900	211065	53	9	3	1	1	5	0	2	1	0	0	0	22
24	2200038900	280022	53	1	0	0	0	0	0	0	0	0	0	0	1
77	1765167500	186980	53	2	0	0	0	0	0	0	0	0	0	0	2
16	1404879600	226109	53	6	0	4	0	0	2	0	0	0	0	0	12
61	1982259300	213340	53	0	0	0	0	0	0	0	0	0	0	0	0
51	3537142300	304735	53	0	0	1	0	1	0	0	0	0	0	0	2
31	3781833200	300673	53	0	0	1	0	1	1	0	0	0	0	0	3
74	1280751000	162652	53	0	1	0	0	0	0	0	0	0	0	0	1
67	3022171100	242805	53	26	27	38	13	8	28	16	13	6	4	2	181
115	3430891300	293744	53	0	0	0	0	0	0	0	0	0	0	0	0
59	3066340900	318392	53	0	1	4	0	0	1	0	1	0	0	0	7
110	2383094500	305719	53	8	1	1	0	1	0	0	0	0	0	0	11
116	2782421800	296555	53	0	0	0	0	2	1	0	0	0	0	0	3
50	1668079900	176939	53	0	0	0	0	0	0	0	0	0	0	0	0
122	5630088200	376096	53	8	5	8	1	1	0	2	0	1	0	0	26
123	6731735600	446535	53	15	8	0	11	4	1	0	0	2	3	3	47
106	1987299600	230026	53	6	2	2	2	0	1	0	3	1	0	6	23
120	1993183000	204210	53	11	9	1	10	1	2	0	0	0	1	0	35
46	1428831000	214027	53	0	0	0	0	0	0	0	0	0	0	0	0
78	4230319600	304819	53	0	4	4	3	1	0	0	0	1	0	0	13
95	5424750600	427606	53	0	0	1	0	0	0	0	0	0	0	0	1
45	1487211300	188168	53	2	0	0	0	1	0	0	0	0	0	0	3
52	2325485100	283725	53	0	0	0	0	0	0	0	0	0	0	0	0
55	1852768500	200635	53	0	0	0	0	0	0	0	0	0	0	0	0
9	5921665000	441009	53	0	0	0	0	0	0	0	0	0	0	0	0
112	1953016400	214457	53	0	0	0	0	0	0	0	0	0	0	0	0
103	3391291100	343372	53	0	2	0	0	0	0	0	1	0	0	0	3
17	3209898800	274762	53	1	0	2	0	1	0	0	0	0	0	0	4
89	4715583500	323708	53	11	0	6	7	6	6	0	0	0	0	0	36
38	4200519200	381814	53	0	0	0	0	0	1	0	0	0	0	0	1
79	954556930	139992	53	0	0	2	0	7	1	3	0	0	0	0	13
71	2870602800	283003	53	0	0	0	0	0	0	0	0	0	0	0	0
60	1924784400	201115	53	6	0	1	0	0	0	0	0	0	0	0	7
94	2933535200	271491	53	0	0	0	0	0	0	0	0	0	0	0	0
70	4375097300	364891	53	0	0	0	0	0	0	0	0	0	0	0	0
97	2370546700	236967	53	3	0	0	2	1	0	0	0	0	0	0	6
4	394717540	92606.5	53	4	1	0	0	0	0	0	0	0	0	0	5
113	3828291100	326336	53	23	8	25	23	17	16	13	30	5	11	7	178
53	1334889200	187905	53	0	0	0	0	0	0	0	0	0	0	0	0
3	937270660	168710	53	2	0	0	1	0	0	0	0	0	0	0	3
34	5609818600	401167	53	2	0	3	0	0	0	1	1	0	0	0	7
91	730479940	111875	53	0	0	0	0	0	0	0	0	0	0	0	0
81	218498190	64412.9	53	0	0	0	0	0	0	0	0	0	0	0	0
10	1528311200	197944	53	0	1	0	1	0	0	1	0	0	0	0	3
48	1978772200	208574	53	0	0	1	0	1	0	0	0	0	0	0	2
7	4281898500	386090	53	0	0	0	0	0	0	0	0	0	0	0	0
104	2976973800	245341	53	55	21	20	17	17	18	10	10	12	11	5	196
33	3272558800	326146	53	7	0	1	0	0	0	0	0	0	0	0	8
109	1519941500	205089	53	4	0	0	0	0	0	0	0	0	0	0	4
114	1292805400	159413	53	0	0	0	0	3	0	0	0	0	0	0	3
39	2324766700	254938	53	3	0	0	0	0	0	0	0	0	0	0	3
87	3998434600	383724	53	0	0	0	0	0	0	0	0	0	0	0	0
26	6028662300	351016	53	5	3	1	0	2	1	0	0	0	0	0	12
40	3809602800	303324	53	0	0	0	0	0	0	0	0	0	0	0	0
6	2049920500	219489	53	6	2	12	0	0	0	1	0	0	0	0	21
101	4066095600	411521	53	31	4	8	3	1	0	1	0	0	0	0	48
37	1901891300	238341	53	0	0	0	0	0	0	0	0	0	0	0	0
44	1709079700	196690	53	0	0	0	0	0	1	0	1	1	0	1	4
62	2320487900	265011	53	3	0	1	0	0	0	0	0	0	0	0	4
12	2773792500	312967	53	2	0	0	0	0	0	0	0	0	0	0	2
69	1399991600	165208	53	0	0	0	0	0	0	0	0	0	0	0	0
47	4236441600	326745	53	9	9	11	3	3	1	0	0	0	0	0	36
76	3254777300	279364	53	10	0	0	0	1	0	0	0	0	0	0	11
41	2891083800	239679	53	0	0	0	0	0	0	0	0	0	0	0	0
28	2218186200	241487	53	1	0	1	0	0	0	0	0	0	0	0	2
5	2744214500	363075	53	8	2	4	0	0	0	0	0	0	0	0	14
19	4831736300	360909	53	0	0	0	0	0	0	0	0	0	0	0	0
84	956729340	134192	53	0	0	0	0	0	5	4	11	0	2	1	23
98	2841319700	236887	53	0	0	0	0	0	0	0	0	0	1	0	1
36	1746620000	223898	53	2	0	1	0	1	0	0	0	0	0	0	4
111	2280948700	282302	53	0	0	2	0	0	0	0	0	0	0	0	2
27	4537338400	375449	53	1	0	0	0	0	0	0	0	0	0	0	1
72	3735068900	360353	53	1	0	0	0	0	0	0	0	0	0	0	1
15	2077614100	278600	53	84	6	78	17	44	58	27	14	16	2	2	348
83	2603671000	247741	53	3	2	2	9	2	6	0	1	0	0	2	27
14	3651915500	295242	53	39	4	3	1	0	0	0	0	0	0	0	47
86	4194825000	443305	53	0	2	2	1	1	0	0	0	0	0	0	6
1	11178605000	577172	53	0	0	0	0	0	0	0	0	0	0	0	0
