# Supplementary material for: The spatiotemporal distribution of Japanese Encephalitis cases in Yunnan Province, China, from 2007 to 2017
Source: PLoS One. 2020 Apr 14;15(4):e0231661. doi: 10.1371/journal.pone.0231661 (PMC7156086; doi:10.1371/journal.pone.0231661)
Supplement: S2 Data — (XLSX) [file pone.0231661.s002.xlsx]

## Sheet: Sheet1
	Annual Incidence	Annual Mortality
2007	1.66814	0.0952592
2008	0.715386	0.0418226
2009	1.10042	0.0459418
2010	0.535178	0.0369839
2011	0.554956	0.0323904
2012	0.680404	0.0386349
2013	0.392609	0.0170699
2014	0.392456	0.0127283
2015	0.196128	0.0105445
2016	0.207525	0.0104811
2017	0.158317	0.00416623
