# Supplementary material for: The spatiotemporal distribution of Japanese Encephalitis cases in Yunnan Province, China, from 2007 to 2017
Source: PLoS One. 2020 Apr 14;15(4):e0231661. doi: 10.1371/journal.pone.0231661 (PMC7156086; doi:10.1371/journal.pone.0231661)
Supplement: S3 Data — (XLSX) [file pone.0231661.s003.xlsx]

## Sheet: Sheet1
Jan	5
Feb	1
Mar	1
Apr	9
May	48
Jun	387
Jul	1066
Aug	1140
Sep	325
Oct	37
Nov	13
Dec	6
